# Supplementary material for: Exome sequencing-driven discovery of coding polymorphisms associated with common metabolic phenotypes
Source: Diabetologia. 2012 Nov 19;56(2):298–310. doi: 10.1007/s00125-012-2756-1 (PMC3536959; doi:10.1007/s00125-012-2756-1)
Supplement: Supplementary file 22 — (XLS 72 kb) [file 125_2012_2756_MOESM22_ESM.xls]

## Sheet: Supplementary Table
COHORT	Vejle	DESIR	Corbeil	OBA	METSIM	58BC	UKBS	WTD	Warren2/58BC/UKBS	New Hoorn Study	Diabetes Care System West-Friesland	ANDIS	DIREVA	Scania Diabetes Registry	MDC-CVA	PPP	GLACIER
CONTACT PERSON/ANALYST	NG				ML/AS					LM 't Hart	LM 't Hart	LG / CL	Tom Forsén / CL	LG / CL	LG / CL	LG / CL	TVV
Ethnicity	Caucasian	Caucasian	Caucasian	Caucasian	Caucasian	Caucasian	Caucasian	Caucasian	Caucasian	Caucasian	Caucasian	Scandinavian	Finnish	Scandinavian	Scandinavian	Finnish	Caucasian
Country (Sample source)	Denmark	France	France	France	Finland	UK	UK	UK	UK	The Netherlands	The Netherlands	Sweden	Finland	Sweden	Sweden	Finland	Sweden
Type (Population-based or case-control)	Diabetes Case-control	Population based cohort	Type 2 Diabetes Cases	Obeses cohort	Population-based	Population based	Population based	Diabetes Case-control	Diabetes Case-control	Population based controls	Type 2 diabetes case group	Registry-based	Registry-based	Registry-based	Population	Population	Population-based
GLUCOSE MEASUREMENT
Sample	Plasma				Plasma	-	-	-	-	plasma	Plasma	-	-	-	Blood (converted to plasma)	Plasma	Plasma
Glucose assay	Glucose dehydrogenase method (Roche Modular)				Enzymatic photometric test, Glucose hexokinase (Konelab)	-	-	-	-	glucose oxidase method (Gluco-quant/hexokinase/G6P-DH; Boehringer-Mannheim, Mannheim, Germany)	glucose oxidase method (Gluco-quant/hexokinase/G6P-DH; Boehringer-Mannheim, Mannheim, Germany)	-	-	-	Hexokinase-glucose-6-phosphate dehydrogenase method.	Glucose dehydrogenase method (Hemocue, Ängelholm)	≥8-hour fasting plasma glucose was assayed using fresh capillary plasma on a benchtop analyzer (Reflotron; Boehringer Mannheim, Mannheim, Germany). A threshold glucose value of ≤1 mmol/l was used to exclude potentially spurious values.
INSULIN MEASUREMENTS
Sample	-				fasting plasma	-	-	-	-	not availalble	not availalble	-	-	-		Serum	-
Insulin Assay	-				Immunoassay, luminometric measurement (ADVIA Centaur )	-	-	-	-	not availalble	not availalble	-	-	-	Routine methods at the Department of Clinical Chemistry, Malmö University Hospital, which is attached to a national standardization and quality control system	Fluoroimmunometric assay (Delfia, Perkin Elmer)	-
Reference (PMID)	-				-	-	-	-	-	not availalble	not availalble						-
HDL CHOLESTEROL MEASUREMENTS
Sample	Plasma				Fasting serum	-	-	-	-	plasma	plasma	-	-	-	Plasma	Serum	Fasting, Plasma
Assay	Enzymatic colorimetric methods				Homogeneous enzymatic colorimetric test (Konelab)	-	-	-	-	enzymatic techniques (Boehringer-Mannheim)	enzymatic techniques (Boehringer-Mannheim)	-	-	-	Routine methods at the Department of Clinical Chemistry, Malmö University Hospital, which is attached to a national standardization and quality control system	Enzymatic method (Konelab 60i analyser or Thermo Electron Oy)	Analysis of serum lipids (HDL, triglycerides and total cholesterol) were undertaken at the Department of Clinical Chemistry at Umeå University Hospital using routine methods.
Reference (PMID)	-				PMID:7729051	-	-	-	-								-
TRIGLYCERIDE MEASUREMENTS
Sample	Plasma				Fasting serum	-	-	-	-	plasma	plasma	-	-	-	Plasma	Serum	Fasting, Plasma
Assay	Enzymatic colorimetric methods				Enzymatic colorimetric test	-	-	-	-	enzymatic techniques (Boehringer-Mannheim)	enzymatic techniques (Boehringer-Mannheim)	-	-	-	Routine methods at the Department of Clinical Chemistry, Malmö University Hospital, which is attached to a national standardization and quality control system	Enzymatic method (Konelab 60i analyser or Thermo Electron Oy)	Analysis of serum lipids (HDL, triglycerides and total cholesterol) were undertaken at the Department of Clinical Chemistry at Umeå University Hospital using routine methods.
Reference (PMID)	-				Burtis C.A. and Ashwood E.R. (ed.) Tietz Textbook of Clinical Chemistry, 3rd edition, W.B. Saunders Company, Philadelphia,1999 p 840-41	-	-	-	-								-
EXCLUSIONS AND NUMBERS OF SAMPLES PER PHENOTYPE
QUANTITATIVE PHENOTYPES
Exclusions in Glucose analysis	Diabetic individuals according to WHO 1999	Diabetic individuals according to WHO 1999	Diabetic individuals according to WHO 1999	Diabetic individuals according to WHO 1999	Diabetic individuals according to WHO 1999	-	-	-	-	Diabetic individuals according to WHO 1999	not applicable				Diabetic individuals	Diabetic individuals	Diabetic individuals according to WHO 1999
Exclusions in Insulin analysis	Diabetic individuals according to WHO 1999	Diabetic individuals according to WHO 1999	Diabetic individuals according to WHO 1999	Diabetic individuals according to WHO 1999	Diabetic individuals according to WHO 1999	-	-	-	-	N.a.	not applicable				Diabetic individuals	Diabetic individuals	-
Exclusions in Lipid analysis	Diabetic individuals according to WHO 1999 and individuals received lipid-lowering treatment	Diabetic individuals according to WHO 1999 and individuals received lipid-lowering treatment	Diabetic individuals according to WHO 1999 and individuals received lipid-lowering treatment	Diabetic individuals according to WHO 1999 and individuals received lipid-lowering treatment	Diabetic individuals according to WHO 1999 and individuals received lipid-lowering treatment	-	-	-	-	Diabetic individuals according to WHO 1999 and individuals received lipid-lowering treatment	not applicable				Diabetic individuals	Diabetic individuals and individuals recieveing lipid-lowering treatment	Diabetic individuals according to WHO 1999 and individuals received lipid-lowering treatment
Samples with BMI: N all (%males / %females)	2553 (58.0% , 42.0%)	4962 (50.3% ,49.7% )	973 (39.8% ,60.2% )	845 (26.3% ,73.7% )	8141 (100% / -)	5731 (54.9%, 44.1%)	3104 (49.9%, 50.1%)	7160 (50.6%, 49.4%)	-	2326 (46.6/53.4)	3061 (55.4/44.6)	1422 (59, 41)	1606 (58, 42)	3313 (59, 41)	2393 (32, 68)	4013 (46, 54)	4945 (56.91%, 43.07%)
Samples with waist circumference: N all (%males / %females)	2566 (57.8% , 42.2%)	5063 (49.5% ,50.5% )	-	845 (26.3% ,73.7% )	8154 (100% / -)	5789 (54.8%, 45.2%)	-	7230 (50.3%, 49.7%)	-	2341 (46.6/53.4)	2844 (55.9/44.1)	-	-	-	2423 (32, 68)	4042 (46, 54)	1264 (52.85%, 47.07%)
Samples with fasting glucose: N all (%males / %females)	1260 (52.5% , 47.5%)	5163 (49.4% ,50.6% )	1440 (59.9% ,40.1% )	837 (26.2% ,73.8% )	7024 (100% / -)	-	-	-	-	2335 (46.6,53.4)	not applicable	-	-	-	2423 (32, 68)	4049 (46, 54)	4915 (56.83%, 43.15%)
Samples with fasting insulin: N all (%males / %females)	-	5162 (49.4% ,50.6% )	-	793 (25.9% ,74.1% )	7020 (100% / -)	-	-	-	-	-	not applicable	-	-	-	2392 (32, 68)	3993 (46, 54)	-
Samples with fasting HDL-cholesterol: N all (%males / %females)	1067 (51.7% , 48.3%)	4379 (47.1% ,52.9% )	1785 (59.3% ,40.7% )	742 (26.3% ,73.7% )	5342 (100% / -)	-	-	-	-	2128 (45.5,54.5)	not applicable	-	-	-	2403 (32, 68)	3812 (46, 54)	1944 (56.48%, 43.47%)
Samples with fasting triglyceride: N all (%males / %females)	1067 (51.7% , 48.3%)	4416 (47.5% ,52.5% )	1796 (59.3% ,40.7% )	742 (26.3% ,73.7% )	5344 (100% / -)	-	-	-	-	2128 (45.5,54.5)	not applicable	-	-	-	2418 (32, 68)	3812 (46, 54)	4330 (54.64%, 45.33%)
PHENOTYPE DISTRIBUTIONS (ALL VALUES IN ORIGINAL UNITS BEFORE TRANSFORMATIONS)
Age [Mean (sd) males / Mean (sd) females], years	60.62 (10.3) [61.58 (9.73) / 59.31 (10.9)]	46.8 (10) [46.6 (10) / 46.9 (10) ]	58.9 (10.1) [59.4 (10.8) / 58.5 (9.6) ]	45.5 (13.6) [46.4 (13.3) / 45.1 (13.6) ]	57.50 (7.01) / -	45.0 (0.00) [45.0 (0.00)/45.0 (0.00)]	43.53 (12.37) [45.04 (11.89}/42.01 (12.64)]	60.50 (13.13) [61.73 (12.86)/59.25 (13.31)]	-	53.41 (6.65); 53.78 (6.74)/53.09 (6.56)	60.50 (10.61); 59,58 (10.23)/61.65 (10.95)	62.17 (11.76) [ 61.85 (11.67) / 62.62 (11.89)]	65.21 (11.13) [ 64.66 (10.52) / 65.98 (11.88)]	61.67 (12.37) [ 61.1 (11.71) / 62.49 (13.22)]	57.27 (6.02) [ 57.53 (6.23) / 57.15 (5.92)]	47.2 (15.33) [ 46.74 (15.22) / 47.6 (15.43)]	55.88 (7.00) [ 55.87 (6.97) / 55.89 (7.03) ]
BMI [Mean (sd) males / Mean (sd) females], kg/m2	28.31 (5.16) [28.55 (4.6) / 27.99 (5.83)]	24.9 (3.7) [25.5 (3.3) / 24.3 (4) ]	31.3 (6.4) [32.7 (6.9) / 30.4 (5.9) ]	44.3 (9.4) [42.7 (10.2) / 44.8 (9) ]	27.28 (4.14) / -	27.36 (4.97) [27.81 (4.38)/26.81 (5.78)]	26.22 (4.2) [26.53 (3.87)/25.92 (4.58)]	27.23 (4.52) [27.29 (3.89)/27.17 (5.16)]	-	26.01 (3.78); 26.30 (3.34)/25.75 (4.11)	30.09 (5.22); 29.40 (4.62)/30.94 (5.77)	31.93 (5.15) [31.34 (4.72) / 32.77 (5.62)]	30.80 (5.46) [30.33 (5.32) / 31.45 (5.58)]	29.78 (5.49) [29.16 (4.88) / 30.68 (6.14)]	24.68 (3.33) [25.13 (2.91) / 24.47 (3.49)]	26.00 (4.02) [26.54 (3.65) / 25.55 (4.26)]	27.36 (4.57) [27.43 (4.12) / 27.28 (5.10)]
Waist circumference [Mean (sd) males / Mean (sd) females], cm	98.02 (13.87) [101.71 (12.28) / 92.95 (14.32)]	83.4 (11.8) [89.7 (9.6) / 77.1 (10.4) ]	-	107.8 (47.5) [114.9 (49.7) / 105.3 (46.5) ]	98.71 (11.45) / -	92.23 (14.54) [98.25 (12.24)/84.90 (14.69)]	-	93.03 (13.07) [98.59 (10.64)/87.41 (13.22)]	-	89.06 (11.20); 94.09 (9.63)/84.68 (10.62)	102.77 (12.63); 104.82 (12.13)/100.17 (12.78)	-	-	-	79.53 (11.29) [ 90.23 (8.58) / 74.44 (8.53)]	87.55 (12.45) [ 93.73 (10.72) / 82.3 (11.37)]	96.05 (14.15) [101.20 (11.65) / 90.32 (14.48)]
Fasting plasma glucose [Mean (sd) males / Mean (sd) females], mmol/l	6.92 (2.24) [7.16 (2.32) / 6.59 (2.09)]	5.3 (0.8) [5.6 (0.9) / 5.1 (0.7) ]	8.7 (3.6) [8.7 (3.4) / 8.8 (3.8) ]	6.8 (2.8) [7.3 (3.2) / 6.6 (2.6) ]	5.70 (0.48) / -	-	-	-	-	5.42 (0.48); 5.54 (0.46)/ 5.31 (0.99)	8.03 (2.10); 8.15 (2.13)/7.89 (2.06)	-	-	-	5.18 (0.29) [ 5.23 (0.28) / 5.15 (0.3)]	5.15 (0.47) [ 5.17 (0.46) / 5.14 (0.47)]	6.21 (2.15) [ 6.31 (2.26) / 6.10 (1.98)]
Fasting insulin [Mean (sd) males / Mean (sd) females], pmol/l		47.2 (30.8) [49.6 (34.3) / 45 (26.8) ]	-	16.2 (14) [18.8 (15.5) / 15.3 (13.3) ]	49.11 (33.94) / -	-	-	-	-	n.a.	n.a.	-	-	-	36.39 (20.63) [ 39.25 (24.89) / 35.05 (18.15)]	37.9 (32.83) [ 39.77 (34.08) / 36.32 (31.65)]	-
Fasting total cholesterol [Mean (sd) males / Mean (sd) females], mmol/l	4.82 (1.07) [4.69 (1.06) / 5 (1.05)]	5.7 (1) [5.8 (1) / 5.6 (1) ]	5.1 (1) [5 (1) / 5.2 (1) ]	5.4 (1.1) [5.4 (1.1) / 5.4 (1.1) ]	5.57 (0.93) / -	-	-	-	-	5.47 (0.99); 5.39 (0.97)/5.55 (0.99)	not applicable	-	-	-	-	-	-
Fasting total HDL-cholesterol [Mean (sd) males / Mean (sd) females], mmol/l	1.42 (0.42) [1.3 (0.36) / 1.59 (0.44)]	1.6 (0.4) [1.5 (0.4) / 1.8 (0.4) ]	1.4 (0.6) [1.3 (0.4) / 1.5 (0.7) ]	1.1 (0.4) [1 (0.3) / 1.1 (0.4) ]	1.47 (0.39) / -	-	-	-	-	1.55 (0.42); 1.38 (0.35)/1.69 (0.43)	not applicable	-	-	-	1.46 (0.38) [ 1.25 (0.31) / 1.56 (0.37)]	1.43 (0.39) [ 1.28 (0.34) / 1.56 (0.39)]	1.29 (0.87) [1.16 (0.56) / 1.45 (1.14)]
Fasting triglyceride [Mean (sd) males / Mean (sd) females], mmol/l	1.51 (0.96) [1.61 (1.07) / 1.38 (0.77)]	1.1 (0.7) [1.3 (0.9) / 1 (0.5) ]	1.5 (1.1) [1.5 (1.2) / 1.4 (1) ]	1.6 (1) [1.9 (1.2) / 1.5 (0.9) ]	1.38 (1.01) / -	-	-	-	-	1.36 (0.79); 1.47 (0.91)/1.26 (0.65)	not applicable	-	-	-	1.17 (0.58) [ 1.31 (0.66) / 1.1 (0.53)]	1.24 (0.74) [ 1.38 (0.83) / 1.13 (0.63)]	1.64 (1.19) [1.72 (1.31) / 1.54 (1.02)]
CASE-CONTROL PHENOTYPES
TYPE 2 DIABETES
Cases: N (%men / %women)	1213 (62.9% / 37.1%)	337 (73.6% ,26.4% )	925 (39.7%, 60.3%)	263 (33.5% ,66.5% )	1113 (100% / -)	-	-	6422 (55.8%, 44.2%)	2068 (58.3%, 41.7%)	0	3061 (55.5 / 44.5)	1422 (59, 41)	1608 (58, 42)	2423 (59, 41)	0	0	1581 (61.16% / 38.84%)
Cases: Age [Mean (sd) males / Mean (sd) females], years	63.36 (8.72) [63.46 (8.62) / 63.19 (8.89)]	51.7 (8.6) [51.2 (8.6) / 53.3 (8.4) ]	58.9 (10.1) [59.4 (10.8) / 58.5 (9.6) ]	51.3 (10.9) [51.9 (9.3) / 51 (11.6) ]	60.28 (6.58) / -	-	-	65.90 (11.19) [65.34 (10.97)/66.61 (11.42)]	59.54 (9.72) [59.76 (9.52)/59.25 (9.99)]		60.50 (10.61); 59.58 (10.23/61.64 (10.95)	62.17 (11.76) [ 61.85 (11.67) / 62.62 (11.89)]	65.21 (11.13) [ 64.66 (10.52) / 65.98 (11.88)]	61.67 (12.37) [ 61.1 (11.71) / 62.49 (13.22)]	-	-	56.07 (6.58) [55.88 (6.76) / 56.37 (6.27)]
Age at diagnosis [Mean (sd) males / Mean (sd) females], years	56.43 (10.17) [56.51 (10.31) / 56.28 (9.96)]	56 (9.1) [55.6 (9) / 57.3 (9.3) ]	47.8 (10.1) [47.9 (10.5) / 47.7 (9.7) ]	45.6 (11.7) [46.4 (9.5) / 45.1 (12.7) ]	56.89 (7.95) / -	-	-	58.85 (11.68) [58.11 (11.43)/59.77 (11.94)]	50.9 (8.87) [50.97 (8.62)/50.87 (9.20)]		57.43 (11.24); 56.59 (10.97)/58.47 (11.49)	-	-	-	-	-	-
Cases: BMI [Mean (sd) males / Mean (sd) females], kg/m2	30.48 (5.42) [30.13 (4.81) / 31.07 (6.28)]	28.2 (4.3) [27.9 (4.1) / 29 (4.9) ]	31.3 (6.4) [32.7 (6.9) / 30.4 (5.9) ]	45.7 (9.1) [43.4 (9.1) / 46.9 (8.9) ]	30.19 (5.20) / -	-	-	31.44 (6.16) [30.66 (5.40/32.43 (6.88)]	31.39 (6.35) [30.39 (5.57)/32.79 (7.02)]		30.09 (5.22); 29.40 (4.61)/ 30.94 (5.77)	31.93 (5.15) [31.34 (4.72) / 32.77 (5.62)]	30.80 (5.46) [30.33 (5.32) / 31.45 (5.58)]	29.78 (5.49) [29.16 (4.88) / 30.68 (6.14)]	-	-	30.07 (4.92) [29.59 (4.48) / 30.82 (5.45)]
Cases: Fasting plasma glucose [Mean (sd) males / Mean (sd) females], mmol/l	8.41 (2.17) [8.55 (2.15) / 8.17 (2.18)]	6.9 (2) [6.9 (1.8) / 6.9 (2.4) ]	8.7 (3.6) [8.7 (3.4) / 8.8 (3.8) ]	9.6 (3.4) [9.8 (3.7) / 9.4 (3.2) ]	7.59 (2.08) / -	-	-	-	-		8.03 (2.10); 8.15 (2.13)/ 7.89 (2.06)	-	-	-	-	-	8.22 (2.82) [8.28 (2.91) / 8.11 (2.67)]
Controls: N (%men / %women)	1260 (52.5% / 47.5%)	4831 (47.7% ,52.3% )	-	492 (22.2% ,77.8% )	4695 (100% / -)	-	-	7241 (50.3%, 49.7%)	10364 (50%, 50%)	2319 (46.7,53.3)	0	0	0	0	2423 (32, 68)	4049 (46, 54)	3362 (54.91% / 45.09%)
Controls: Age [Mean (sd) males / Mean (sd) females], years	58.34 (10.83) [59.72 (10.3) / 56.82 (11.2)]	46.4 (10) [46.2 (10) / 46.7 (10) ]	-	41.9 (14.4) [42 (15.4) / 41.9 (14.1) ]	56.64 ( 6.89 ) / -	-	-	60.48 (13.16) [61.73 (12.87)/59.22 (13.33)]	-	53.41 (6.65); 53.78 (6.74)/53.09 (6.56)		-	-	-	57.27 (6.02) [ 57.53 (6.23) / 57.15 (5.92)]	47.2 (15.33) [ 46.74 (15.22) / 47.6 (15.43)]	55.78 (7.19) [55.84 (7.10) / 55.71 (7.30)]
Controls: BMI [Mean (sd) males / Mean (sd) females], kg/m2	26.36 (4) [26.86 (3.58) / 25.8 (4.35)]	24.7 (3.5) [25.2 (3.1) / 24.1 (3.8) ]	-	42.9 (9.4) [41.2 (10.9) / 43.4 (8.9) ]	26.23 ( 3.43 ) / -	-	-	27.13 (4.60) [27.25 (3.91)/27.00 (5.19)]	-	26.01 (3.78); 26.30 (3.34)/25.75 (4.11)		-	-	-	24.68 (3.33) [25.13 (2.91) / 24.47 (3.49)]	26.00 (4.02) [26.54 (3.65) / 25.55 (4.26)]	26.09 (3.79) [26.30 (3.42) / 25.84 (4.18)]
Controls: Fasting plasma glucose [Mean (sd) males / Mean (sd) females], mmol/l	5.39 (0.25) [5.43 (0.23) / 5.35 (0.27)]	5.2 (0.5) [5.4 (0.5) / 5.1 (0.5) ]	-	5.2 (0.5) [5.3 (0.4) / 5.2 (0.5) ]	5.49 ( 0.34 ) / -	-	-	-	-	5.42 (0.48); 5.55 (0.46)/5.31 (0.47)		-	-	-	5.18 (0.29) [ 5.23 (0.28) / 5.15 (0.3)]	5.15 (0.47) [ 5.17 (0.46) / 5.14 (0.47)]	5.28 (0.58) [5.28 (0.60) / 5.28 (0.56)]
OBESITY
Cases: N (%men / %women)	821 (59.8% / 40.2%)	461 (48.2% ,51.8% )	498 (46.6% ,53.4% )	804 (24.8% ,75.2% )	1692 (100% / -)	1398 (57.7%, 42.3%)	496 (47.8%, 52.2%)	1583 (46.4%, 53.6%)	-	312 (42.6/57.4)	1352 (47.1/52.9)	851 (55, 45)	805 (52, 48)	1440 (53, 47)	163 (29, 71)	559 (48, 52)	1583 (49.94%, 50.06%)
Cases: Age [Mean (sd) males / Mean (sd) females], years	60.67 (9.87) [61.18 (9.38) / 59.92 (10.52)]	50.9 (9.6) [51.1 (9.9) / 50.7 (9.4) ]	57.6 (9.9) [57.7 (10.5) / 57.4 (9.3) ]	45.3 (13.3) [45.7 (12.8) / 45.1 (13.5) ]	57.61 (6.79) / -	45.00 (0.00) [45.00 (0.00)/45.00 (0.00)]	44.56 (11.24) [45.63 (10.39)/43.58 (11.88)]	60.32 (12.30) [61.43 (12.11)/59.37 (12.38)]	-	54.06 (6.38); 54.53 (6.31)/ 53.72 (6.43)	58.90 (10.76); 57.82 (10.13)/ 59.86 (11.21)	60.08 (12.03) [ 59.29 (11.95) / 61.06 (12.07)]	63.53 (10.89) [ 62.54 (10.17) / 64.6 (11.54)]	58.89 (12.52) [ 58.22 (11.64) / 59.66 (13.4)]	58.66 (5.87) [ 58.74 (6.17) / 58.63 (5.77)]	50.83 (14.16) [ 49.2 (13.98) / 52.36 (14.17)]	55.82 (6.78) [55.24 (7.11) / 56.47 (2.55)]
Cases: BMI [Mean (sd) males / Mean (sd) females], kg/m2	34.17 (4.09) [33.66 (3.56) / 34.94 (4.67)]	32.8 (3) [32.4 (2.7) / 33.1 (3.2) ]	35.9 (5.6) [37 (5.5) / 35 (5.6) ]	45.2 (8.6) [44.5 (9) / 45.4 (8.5) ]	33.42 (3.58) / -	34.00 (3.93) [33.35 (3.23)/34.88 (4.57)]	33.34 (3.46) [32.93 (3.56)/33.72 (3.31)]	33.73 (3.67) [32.98 (3.07)/34.38 (4.00)]	-	33.01 (2.89); 32.58 (2.42)/ 33.33 (3.16)	34.59 (4.35); 33.96 (3.97)/ 35.14 (4.59)	34.95 (4.43) [ 34.45 (3.98) / 35.56 (4.87)]	35 (4.34) [ 34.91 (4.43) / 35.1 (4.25)]	34.69 (4.25) [ 33.97 (3.69) / 35.51 (4.69)]	32.54 (2.61) [ 31.99 (2.3) / 32.77 (2.7)]	33.15 (3.22) [ 32.79 (3.03) / 33.49 (3.36)]	33.75 (3.83) [33.35 (3.59) / 34.19 (4.04)]
Cases: Fasting plasma glucose [Mean (sd) males / Mean (sd) females], mmol/l	7.74 (2.41) [7.87 (2.44) / 7.54 (2.34)]	5.7 (1.1) [6 (1.4) / 5.5 (0.8) ]	8.8 (3.2) [8.9 (2.9) / 8.8 (3.5) ]	6.8 (2.8) [7.5 (3.3) / 6.6 (2.6) ]	6.49 (1.62) / -	-	-	-	-	5.68 (0.49); 5.84 (0.49)/ 5.56 (0.46)	8.18 (2.30); 8.40 (2.34)/ 7.99 (2.25)	-	-	-	5.14 (0.3) [ 5.2 (0.27) / 5.12 (0.3)]	5.13 (0.48) [ 5.15 (0.48) / 5.12 (0.47)]	7.25 (2.63) [7.37 (2.68) / 7.13 (2.55)]
Controls: N (%men / %women)	694 (47.4% / 52.6%)	2832 (42.1% ,57.9% )	126 (34.9% ,65.1% )	14 (50% ,50% )	2512 (100% / -)	1917 (40.1%, 59.9%)	1332 (41.1%, 58.9%)	2323 (42.7%, 57.3%)	-	1036 (39.7/60.3)	416 (55.0/45.0)	27 (63, 37)	196 (62, 38)	607 (61, 39)	1417 (28, 72)	1773 (38, 62)	1148 (52.79%, 47.21%)
Controls: Age [Mean (sd) males / Mean (sd) females], years	59.41 (11.02) [60.9 (10.45) / 58.07 (11.35)]	45.1 (9.8) [44.3 (9.7) / 45.6 (9.9) ]	60.3 (11.3) [62.9 (12.7) / 58.8 (10.3) ]	47.5 (16.8) [55.4 (10.6) / 39.6 (18.9) ]	57.35 ( 7.12 ) / -	45.00 (0.00) [45.00 (0.00)/45.00 (0.00)]	41.76 (13.26) [43.91 (13.35)/40.25 (12.99)]	59.79 (14.0) [61.60 (13.83)/58.43 (13.97)]	-	52.83 (6.69); 53.42 (6.91)/ 52.45 (6.52)	60.82 (11.22); 60.17 (10.85)/ 61.62 (11.64)	66.42 (11.99) [ 63.79 (10.21) / 70.9 (13.95)]	68.9 (11.17) [ 68.51 (10.27) / 69.53 (12.56)]	64.74 (12.22) [ 64.01 (11.58) / 65.9 (13.09)]	56.79 (5.97) [ 57.42 (6.24) / 56.54 (5.85)]	43.08 (15.31) [ 43.52 (15.73) / 42.82 (15.05)]	55.04 (7.74) [55.69 (7.41) / 54.40 (8.00)]
Controls: BMI [Mean (sd) males / Mean (sd) females], kg/m2	22.87 (1.59) [23.26 (1.37) / 22.52 (1.69)]	22.4 (1.6) [22.9 (1.5) / 22 (1.7) ]	23.2 (1.4) [22.9 (1.6) / 23.3 (1.3) ]	22.5 (1.5) [22.8 (1.8) / 22.2 (1.2) ]	23.20 ( 1.39 ) / -	22.72 (1.66) [23.11 (1.52)/22.47 (1.70)]	22.70 (1.53) [22.96 (1.46)/22.52 (1.56)]	22.82 (1.54) [23.06 (1.44)/22.64 (1.59)]	-	22.89 (1.49); 23.20 (1.37)/ 22.68 (1.54)	23.36 (1.39); 23.54 (1.30)/ 23.13 (1.48)	23.43 (1.52) [ 23.67 (1.39) / 23.02 (1.71)]	23.39 (1.3) [ 23.54 (1.12) / 23.16 (1.52)]	22.95 (1.59) [ 23.12 (1.49) / 22.68 (1.72)]	22.55 (1.63) [ 23.01 (1.49) / 22.36 (1.64)]	22.61 (1.59) [ 23.09 (1.43) / 22.33 (1.61)]	22.96 (1.49) [23.18 (1.44) / 22.75 (1.50)]
Controls: Fasting plasma glucose [Mean (sd) males / Mean (sd) females], mmol/l	6.06 (1.64) [6.33 (1.88) / 5.82 (1.36)]	5.2 (0.6) [5.4 (0.6) / 5 (0.6) ]	-	4.9 (0.5) [5.1 (0.5) / 4.7 (0.5) ]	5.68 ( 0.81 ) / -	-	-	-	-	5.29 (0.44); 5.42 (0.41)/ 5.21 (0.43)	7.88 (2.07); 7.97 (2.22)/ 7.77 (1.87)	-	-	-	5.25 (0.26) [ 5.29 (0.23) / 5.24 (0.27)]	5.2 (0.47) [ 5.18 (0.48) / 5.23 (0.46)]	5.55 (1.50) [5.64 (1.75) / 5.47 (1.20)]
GENOTYPING
In silico/De novo	de novo	de novo	de novo	de novo	de novo	de novo	de novo	de novo	de novo	de novo	de novo	de novo	de novo	de novo	de novo	de novo	de novo
Genotyping platform & SNP panel	KasPar SNP genotyping	KasPar SNP genotyping	KasPar SNP genotyping	KasPar SNP genotyping	Sequenom iPLEX Gold	Applied Biosystem, 7900HT Sequence Detection System, Kbioscience SNP Panel	Applied Biosystem, 7900HT Sequence Detection System, Kbioscience SNP Panel	Applied Biosystem, 7900HT Sequence Detection System, Kbioscience SNP Panel	Applied Biosystem, 7900HT Sequence Detection System, Kbioscience SNP Panel	Taqman SNP genotyping	Taqman SNP genotyping	Sequenom & TaqMan	Sequenom & TaqMan	Sequenom & TaqMan	Sequenom & TaqMan	Sequenom & TaqMan	Sequenom & TaqMan
Genotyping centre	Kbiosciences	Kbiosciences	Kbiosciences	Kbiosciences	Genome Center of Eastern Finland	Oxford	Oxford	Oxford	Oxford	LUMC	LUMC	LUDC	LUDC	LUDC	LUDC	LUDC	Malmö
Genotyping calling algorithm	KASPar	KASPar	KASPar	KASPar	Sequenom Typer 4.0 software	Applied Biosystems, SDS2.3 software	Applied Biosystems, SDS2.3 software	Applied Biosystems, SDS2.3 software	Applied Biosystems, SDS2.3 software	Applied biosystems SDS2.3	Applied biosystems SDS2.3	Typer 4.0 & SDS 2.3	Typer 4.0 & SDS 2.3	Typer 4.0 & SDS 2.3	Typer 4.0 & SDS 2.3	Typer 4.0 & SDS 2.3	Typer 4.0 & SDS 2.3
SNP QC
HWE [filter detail / N SNPs excluded]	0.001/0	0.001/0	0.001/1	0.001/2	0.001/0	0.000001/0	0.000001/0	0.000001/0	0.000001/1	0.001/1	0.001/1	0.001/2	0.001/2	0.001/2	0.001/2	0.001/2	0.000001 / 2
Call rate [filter detail / N SNPs excluded]	min 95%/0	min 95%/0	min 95%/1	min 95%/2	Not applied	95%/1	95%/1	95%/0	95%/0	min 95%/0	min 95%/0	min 95%/2	min 95%/2	min 95%/2	min 95%/2	min 95%/2	min 95%/ 3
DATA ANALYSIS
Number of SNPs in analysis	47	41	42	43	40	10	10	10	10	9	9	28	28	28	28	28	40
Adjustments in first model	sex	age and sex	age and sex	age and sex	none	sex	sex	sex	sex	sex	sex	sex	sex	sex	sex	sex	sex, age
Analysis method	linear and logistic regression	linear and logistic regression	linear and logistic regression	linear and logistic regression	linear and logistic regression	linear and logistic regression	linear and logistic regression	linear and logistic regression	linear and logistic regression	linear and logistic regression	linear and logistic regression	linear and logistic regression	linear and logistic regression	linear and logistic regression	linear and logistic regression	linear and logistic regression	linear and logistic regression
Software for analysis	Rgui 2.12.0	Rgui 2.12.1	Rgui 2.12.2	Rgui 2.12.3	SPSS 17.0	plink	plink	plink	plink	SPSS v17	SPSS v17	STATA/SE 11.2	STATA/SE 11.2	STATA/SE 11.2	STATA/SE 11.2	STATA/SE 11.2	SAS 9.2
REFERENCES
Study sample reference		[1]	[2]	[3]	[4]					[5]	[6]			[7]	[8]	[9]	[10]
Website	-				-							http://andis.ludc.med.lu.se/	http://www.vaasankeskussairaala.fi/WebRoot/1013451/alasivu_alue1_menuleikkaus.aspx?id=1040142		http://www.med.lu.se/klinvetmalmo/mkc_mfm/malmoe_kost_cancer	http://www.botnia-study.org/sv/om-projektet/delprojekt/ppp-botnia-studien/
References
1.	Balkau B, Eschwege E, Tichet J et al (1997) Proposed criteria for the diagnosis of diabetes: evidence from a French epidemiological study (D.E.S.I.R.). Diabetes Metab 23:428–434
2.	Meyre, D., et al., Genome-wide association study for early-onset and morbid adult obesity identifies three new risk loci in European populations. Nat Genet, 2009. 41(2): p. 157-9
3.	Sladek, R., et al., A genome-wide association study identifies novel risk loci for type 2 diabetes. Nature, 2007. 445(7130): p. 881-5
4.	Stancáková A, Javorský M, Kuulasmaa T, Haffner SM, Kuusisto J, Laakso M. (2009) Changes in insulin sensitivity and insulin release in relation to glycemia and glucose tolerance in 6,414 Finnish men. Diabetes. May;58(5):1212-21. Epub 2009 Feb 17.
5.	van 't Riet,E. et al. Relationship between A1C and glucose levels in the general Dutch population: the new Hoorn study. Diabetes Care 33, 61-66 (2010).Reiling,E. et al. Combined effects of single-nucleotide polymorphisms in GCK, GCKR, G6PC2 and MTNR1B on fasting plasma glucose and type 2 diabetes risk. Diabetologia 52, 1866-1870 (2009).
6.	Reiling,E. et al. Combined effects of single-nucleotide polymorphisms in GCK, GCKR, G6PC2 and MTNR1B on fasting plasma glucose and type 2 diabetes risk. Diabetologia 52, 1866-1870 (2009).Zavrelova,H. et al. Progression and regression: distinct developmental patterns of diabetic retinopathy in patients with type 2 diabetes treated in the diabetes care system west-friesland, the Netherlands. Diabet…
7.	Lindholm E, Agardh E, Tuomi T, Groop L, Agardh C.D. Classifying diabetes according to the new WHO clinical stages. Eur J Epidemiol 2001;17, 983-9.
8.	Berglund G, Elmstahl S, Janzon L, Larsson SA. The Malmo Diet and Cancer Study: design and feasibility. J Intern Med. 1993; 233: 45–51. Enhörning S, Wang TJ, Nilsson PM, Almgren P, Hedblad B, Berglund G, Struck J, Morgenthaler NG, Bergmann A, Lindholm E, Groop L, Lyssenko V, Orho-Melander M, Newton-Cheh C, Melander O. Plasma copeptin and the risk of diabetes mellitus. Circulation. 2010;121(19):210…
9.	Isomaa B, Forsén B, Lahti K, Holmström N, Wadén J, Matintupa O, Almgren P, Eriksson JG, Lyssenko V, Taskinen MR, Tuomi T, Groop LC. A family history of diabetes is associated with reduced physical fitness in the Prevalence, Prediction and Prevention of Diabetes (PPP)-Botnia study. Diabetologia. 2010 Aug;53(8):1709-13.
10.	Fawcett KA, Wheeler E, Morris AP, Ricketts SL, Hallmans G, Rolandsson O, Daly A, Wasson J, Permutt A, Hattersley AT, Glaser B, Franks PW, McCarthy MI, Wareham NJ, Sandhu MS, Barroso I. (2010) Detailed investigation of the role of common and low-frequency WFS1 variants in type 2 diabetes risk. Diabetes. Mar;59(3):741-6. Epub 2009 Dec 22.
